# Supplementary material for: Exploring the Successions in Microbial Community and Flavor of Daqu during Fermentation Produced by Different Pressing Patterns
Source: Foods. 2023 Jul 5;12(13):2603. doi: 10.3390/foods12132603 (PMC10340368; doi:10.3390/foods12132603)
Supplement: Supplementary file 1 [file foods-12-02603-s001.zip]

Archive with 1 entries (1 files):
- foods-2475594-SI.pdf
